# Supplementary material for: Effects of Low Vitamin C Intake on Fertility Parameters and Pregnancy Outcomes in Guinea Pigs
Source: Nutrients. 2023 Sep 22;15(19):4107. doi: 10.3390/nu15194107 (PMC10574174; doi:10.3390/nu15194107)
Supplement: Supplementary file 1 [file nutrients-15-04107-s001.zip]

Archive with 1 entries (1 files):
- nutrients-2589255-supplementary.pdf
